# Supplementary material for: Physical Therapy Surveillance in Children with Acute Lymphoblastic Leukemia: A Quality Improvement Initiative
Source: Pediatr Rep. 2026 Mar 3;18(2):36. doi: 10.3390/pediatric18020036 (PMC13010702; doi:10.3390/pediatric18020036)
Supplement: Supplementary file 1 [file pediatrrep-18-00036-s001.zip]

Archive with 1 entries (1 files):
- pediatrrep-4151718-supplementary.pdf
